# Supplementary material for: Pubertal development and prostate cancer risk: Mendelian randomization study in a population-based cohort
Source: BMC Med. 2016 Apr 4;14:66. doi: 10.1186/s12916-016-0602-x (PMC4820939; doi:10.1186/s12916-016-0602-x)
Supplement: Additional file 2: — Summary data of the association of each SNP in the pubertal development genetic risk score with exposure and outcomes in the PRACTICAL consortium. (XLSX 13 kb) [file 12916_2016_602_MOESM2_ESM.xlsx]

## Sheet: PRACTICAL
snp	chromosome	position	Tanner_decreasing/other allele	beta	se_beta	logOR case-control	se_logOR	p-value	N	logOR stage	se_logOR	p-value	N	logOR grade	se_logOR	p-value	N	p-value	logHR-pca15	se_logHR-pca15	N	logHR-all15	se_logHR-all15	p-value	N
rs10453225	9	107960041	G/T	-0.074	0.025	-0.011	0.018	0.567	39936	-0.042	0.023	0.071	17268	-0.031	0.014	0.029	16801	0.084	-0.056	0.032	13985	-0.039	0.026	0.134	13985
rs10739221	9	108100651	C/T	-0.056	0.029	-0.009	0.025	0.725	39936	-0.019	0.029	0.512	17268	-0.053	0.02	0.007	16801	0.009	-0.077	0.029	13985	-0.045	0.017	0.008	13985
rs12446632	16	19842890	A/G	-0.085	0.033	0.009	0.023	0.685	39936	-0.005	0.034	0.882	17268	-0.05	0.03	0.092	16801	0.035	-0.071	0.034	13985	-0.015	0.029	0.617	13985
rs12915845	15	86843471	C/T	-0.073	0.023	0.003	0.013	0.826	39936	-0.027	0.029	0.362	17268	-0.035	0.019	0.063	16801	0.001	-0.052	0.015	13985	-0.04	0.021	0.053	13985
rs2090409	9	108006909	C/A	-0.075	0.024	-0.011	0.018	0.541	39936	-0.045	0.022	0.044	17268	-0.033	0.015	0.026	16801	0.051	-0.059	0.03	13985	-0.038	0.025	0.136	13985
rs2153127	6	105455237	T/C	-0.049	0.023	-0.018	0.02	0.368	39936	0.007	0.022	0.739	17268	0.007	0.027	0.785	16801	0.401	-0.014	0.017	13985	-0.023	0.011	0.044	13985
rs2274465	1	43894144	C/G	-0.071	0.024	-0.048	0.011	2.54e-05	39936	-0.05	0.018	0.006	17268	0.01	0.019	0.6	16801	0.911	0.004	0.031	13985	0.014	0.024	0.556	13985
rs246185	16	14302933	C/T	-0.131	0.026	0.016	0.014	0.246	39936	0.004	0.02	0.834	17268	0.028	0.032	0.392	16801	0.034	-0.061	0.029	13985	0.024	0.022	0.284	13985
rs6427782	1	198064962	A/G	-0.052	0.023	-0.028	0.012	0.023	39936	0.015	0.023	0.522	17268	-0.022	0.023	0.356	16801	0.379	0.034	0.039	13985	0.005	0.024	0.843	13985
rs6762477	3	50068213	A/G	-0.054	0.023	-0.008	0.015	0.599	39936	0.011	0.024	0.654	17268	-0.002	0.022	0.914	16801	0.18	-0.045	0.034	13985	-0.012	0.014	0.412	13985
rs7759938	6	105485647	C/T	-0.063	0.012	-0.014	0.017	0.384	39936	0.026	0.023	0.248	17268	0.016	0.032	0.618	16801	0.646	0.01	0.022	13985	-0.032	0.013	0.018	13985
rs7821178	8	78256392	C/A	-0.049	0.024	-0.033	0.016	0.042	39936	0.01	0.023	0.679	17268	-0.028	0.029	0.335	16801	0.027	0.088	0.04	13985	0.03	0.015	0.052	13985
